# Supplementary material for: Geobarrettin D, a Rare Herbipoline-Containing 6-Bromoindole Alkaloid from Geodia barretti
Source: Molecules. 2023 Mar 24;28(7):2937. doi: 10.3390/molecules28072937 (PMC10095911; doi:10.3390/molecules28072937)
Supplement: Supplementary file 1 [file molecules-28-02937-s001.zip]

Archive with 1 entries (1 files):
- molecules-2237853-supplementary.pdf
